# Supplementary material for: Comprehensive bioinformatic analysis of MMP1 in hepatocellular carcinoma and establishment of relevant prognostic model
Source: Sci Rep. 2022 Aug 10;12:13639. doi: 10.1038/s41598-022-17954-x (PMC9365786; doi:10.1038/s41598-022-17954-x)
Supplement: Supplementary file 1 — Supplementary Information 1. [file 41598_2022_17954_MOESM1_ESM.xlsx]

## Sheet: Sheet 1
分组	Age	Gender	T.stage	N.stage	M.stage	Pathologic.stage	Tumor status	Residual tumor	Histologic grade	AFP(ng/ml)	Albumin(g/dl)	Child-Pugh grade	vascular invasion
Group1	≤60	male	T2	N1	M0	stage IV	tumor free	R0	G3&4	>400	>=3.5	B	yes
Group1	＞60	male	T3	N0	M0	stage III	tumor free	R0	G1	>400	<3.5	A	yes
Group1	≤60	male	T2	N1	M0	stage IV	with tumor	R2	G3&4	>400	>=3.5	B	no
Group1	≤60	male	T1	N1	M0	stage IV	with tumor	R0	G1	≤400	>=3.5	A	no
Group1	≤60	male	T3	N0	M0	stage III	with tumor	R2	G2	>400	<3.5	B	no
Group1	≤60	male	T3	N0	M0	stage III	tumor free	R0	G3&4	>400	>=3.5	B	yes
Group1	≤60	male	T4	N1	M0	stage IV	tumor free	R0	G2	>400	<3.5	B	yes
Group1	≤60	male	T2	N0	M1	stage IV	with tumor	R2	G2	≤400	>=3.5	A	no
Group1	≤60	male	T2	N0	M0	stage II	tumor free	R0	G3&4	>400	>=3.5	A	no
Group1	≤60	male	T3	N0	M0	stage III	tumor free	R0	G3&4	>400	>=3.5	A	no
Group1	＞60	female	T4	N0	M0	stage III	with tumor	R0	G2	>400	<3.5	B	no
Group1	＞60	male	T1	N0	M0	stage I	tumor free	R0	G3&4	≤400	>=3.5	A	yes
Group1	＞60	male	T1	N0	M0	stage I	with tumor	R2	G3&4	≤400	>=3.5	A	yes
Group1	＞60	male	T1	N0	M0	stage I	tumor free	R0	G2	≤400	>=3.5	B	yes
Group1	＞60	male	T3	N0	M0	stage III	tumor free	R0	G3&4	>400	>=3.5	B	yes
Group1	≤60	male	T1	N0	M0	stage I	tumor free	R0	G3&4	>400	<3.5	B	yes
Group1	＞60	male	T2	N0	M0	stage II	tumor free	R0	G1	>400	<3.5	A	no
Group1	≤60	male	T1	N0	M0	stage I	with tumor	R1	G2	>400	>=3.5	B	no
Group1	≤60	male	T4	N0	M0	stage III	tumor free	R0	G3&4	≤400	<3.5	A	yes
Group1	≤60	female	T2	N1	M0	stage IV	tumor free	R0	G3&4	>400	>=3.5	A	yes
Group1	≤60	female	T2	N0	M0	stage II	tumor free	R0	G2	>400	>=3.5	A	no
Group1	≤60	male	T3	N0	M0	stage III	tumor free	R0	G3&4	>400	>=3.5	A	no
Group1	＞60	male	T2	N0	M1	stage IV	tumor free	R0	G3&4	≤400	<3.5	A	no
Group1	≤60	male	T1	N0	M0	stage I	with tumor	R2	G3&4	>400	>=3.5	B	yes
Group1	≤60	male	T1	N0	M0	stage I	tumor free	R0	G2	≤400	<3.5	A	yes
Group1	≤60	male	T1	N0	M0	stage I	with tumor	R1		>400	>=3.5	A
Group1	＞60	male	T1	N0	M0	stage I	with tumor	R0	G1	>400	>=3.5	B	yes
Group1	≤60	male	T3	N0	M0	stage III	tumor free	R0	G3&4	>400	<3.5	A	yes
Group1	≤60	male	T1	N0	M0	stage I	tumor free	R0	G1	>400	>=3.5	A	no
Group1	≤60	male	T2	N0	M0	stage II	tumor free	R0	G2	>400	>=3.5	A	no
Group1	≤60	female	T1	N0	M0	stage I	tumor free	R0	G3&4	>400	<3.5	B	no
Group1	≤60	male	T3	N0	M0	stage III	tumor free	R0	G3&4	>400	<3.5	B	no
Group1	＞60	male	T4	N0	M0	stage III	tumor free	R0	G3&4	>400	>=3.5	A	yes
Group1	＞60	male	T3	N0	M0	stage III	tumor free	R0	G1	≤400	<3.5	A	yes
Group1	≤60	male	T1	N1	M0	stage IV	tumor free	R0	G3&4	>400	>=3.5	A	yes
Group1	＞60	male	T2	N1	M0	stage IV	with tumor	R2		>400	>=3.5	A	no
Group1	≤60	female	T4	N0	M0	stage III	tumor free	R0	G3&4	>400	<3.5	B	yes
Group1	＞60	male	T3	N0	M0	stage III	tumor free	R0	G1	≤400	>=3.5	A	no
Group1	＞60	male	T2	N0	M0	stage II	tumor free	R0	G2	≤400	>=3.5	A	no
Group1	≤60	female	T1	N0	M0	stage I	tumor free	R0	G3&4	>400	>=3.5	A	no
Group1	≤60	male	T2	N0	M0	stage II	with tumor	R1		>400	>=3.5	A	no
Group1	≤60	male	T1	N0	M0	stage I	with tumor	R1		≤400	<3.5	B	no
Group1	≤60	male	T1	N1	M0	stage IV	tumor free	R0	G3&4	>400	>=3.5	A	no
Group1	≤60	male	T1	N0	M0	stage I	tumor free	R0	G3&4	>400	>=3.5	A	yes
Group1	≤60	male	T3	N0	M0	stage III	with tumor	R2		>400	<3.5	B	yes
Group1	＞60	male	T1	N0	M0	stage I	tumor free	R0	G3&4	>400	>=3.5	A	no
Group1	≤60	male	T2	N0	M0	stage II	tumor free	R0	G2	≤400	>=3.5	A	no
Group1	≤60	male	T1	N0	M0	stage I	tumor free	R0		>400	<3.5	B
Group1	＞60	male	T4	N0	M0	stage III	tumor free	R0	G2	≤400	>=3.5	A	yes
Group1	＞60	male	T3	N0	M0	stage III	with tumor	R2	G3&4	≤400	>=3.5	B	no
Group1	≤60	male	T2	N0	M0	stage II	with tumor	R0	G2	>400	<3.5	B	yes
Group1	≤60	male	T3	N0	M0	stage III	with tumor	R0	G2	≤400	>=3.5	B	no
Group1	＞60	male	T2	N1	M0	stage IV	with tumor	R2	G2	≤400	<3.5	A	yes
Group1	＞60	male	T4	N0	M0	stage III	tumor free	R0	G2	≤400	>=3.5	A	no
Group2	≤60	male	T2	N1	M0	stage IV	with tumor	R2	G3&4	>400	<3.5	B	no
Group2	≤60	male	T2	N0	M0	stage II	with tumor	R0	G2	>400	>=3.5	A	no
Group2	＞60	male	T1	N0	M0	stage I	tumor free	R0	G2	≤400	>=3.5	A	yes
Group2	≤60	male	T2	N0	M0	stage II	tumor free	R0	G3&4	≤400	<3.5	A	no
Group2	＞60	male	T1	N0	M0	stage I	tumor free	R0	G3&4	≤400	>=3.5	A	yes
Group2	＞60	male	T3	N0	M0	stage III	with tumor	R2		≤400	<3.5	B	no
Group2	≤60	male	T1	N0	M0	stage I	with tumor	R0	G2	≤400	>=3.5	B	yes
Group2	＞60	male	T3	N1	M0	stage III	tumor free	R0	G1	>400	>=3.5	A	no
Group2	≤60	female	T1	N0	M0	stage I	with tumor	R0	G1	>400	>=3.5	A	no
Group2	≤60	male	T2	N0	M0	stage II	tumor free	R0	G2	>400	>=3.5	A	no
Group2	＞60	male	T1	N0	M0	stage I	tumor free	R0	G2	≤400	>=3.5	A	yes
Group2	≤60	male	T4	N1	M0	stage IV	with tumor	R2	G3&4	>400	<3.5	A	no
Group2	＞60	male	T3	N0	M0	stage III	with tumor	R0	G2	≤400	>=3.5	A	no
Group2	＞60	female	T1	N0	M0	stage I	tumor free	R0	G1	>400	>=3.5	A	yes
Group2	≤60	male	T1	N0	M0	stage I	tumor free	R0	G2	>400	>=3.5	A	no
Group2	≤60	male	T1	N0	M0	stage I	tumor free	R0	G3&4	>400	>=3.5	A	yes
Group2	≤60	male	T1	N0	M0	stage I	with tumor	R0		>400	>=3.5	A
Group2	＞60	male	T3	N0	M0	stage III	with tumor	R1	G2	≤400	>=3.5	A	no
Group2	＞60	male	T1	N0	M0	stage I	with tumor	R2	G3&4	≤400	>=3.5	A	no
Group2	＞60	male	T2	N0	M0	stage II	tumor free	R0	G2	>400	>=3.5	A	no
Group2	≤60	male	T1	N0	M0	stage I	tumor free	R0	G2	≤400	>=3.5	A	yes
Group2	≤60	male	T2	N0	M0	stage II	tumor free	R0	G1	>400	>=3.5	B	no
Group2	≤60	male	T1	N1	M0	stage IV	tumor free	R0	G3&4	≤400	>=3.5	A	yes
Group2	≤60	male	T4	N1	M0	stage IV	tumor free	R0	G2	≤400	<3.5	A	no
Group2	＞60	male	T1	N0	M0	stage I	tumor free	R0	G1	≤400	>=3.5	A	yes
Group2	≤60	male	T1	N0	M0	stage I	tumor free	R0	G3&4	≤400	>=3.5	A	no
Group2	≤60	male	T1	N0	M0	stage I	tumor free	R0	G3&4	≤400	>=3.5	A	yes
Group2	≤60	male	T1	N0	M0	stage I	tumor free	R0	G1	≤400	>=3.5	A	no
Group2	＞60	male	T3	N0	M0	stage III	tumor free	R0	G2	≤400	>=3.5	A	yes
Group2	≤60	male	T1	N0	M0	stage I	with tumor	R1	G2	>400	<3.5	B	no
Group2	≤60	female	T2	N0	M0	stage II	tumor free	R0	G2	>400	>=3.5	A	yes
Group2	≤60	male	T2	N0	M0	stage II	tumor free	R0	G1	≤400	>=3.5	A	no
Group2	≤60	male	T1	N0	M0	stage I	tumor free	R0	G2	≤400	>=3.5	A	no
Group2	≤60	male	T3	N0	M0	stage III	tumor free	R0	G2	≤400	>=3.5	A	no
Group2	＞60	female	T1	N0	M0	stage I	tumor free	R0	G3&4	>400	>=3.5	A	no
Group2	＞60	male	T2	N0	M0	stage II	with tumor	R2	G3&4	>400	>=3.5	A	no
Group2	＞60	male	T1	N0	M0	stage I	tumor free	R0	G1	≤400	>=3.5	A	yes
Group2	≤60	male	T2	N0	M0	stage II	tumor free	R0	G2	≤400	>=3.5	A	no
Group2	＞60	female	T2	N0	M0	stage II	tumor free	R0	G3&4	>400	>=3.5	A	no
Group2	＞60	male	T2	N1	M0	stage IV	tumor free	R0	G1	>400	<3.5	B	no
Group2	≤60	female	T4	N1	M0	stage IV	tumor free	R0	G2	>400	>=3.5	A	yes
Group2	＞60	male	T1	N0	M0	stage I	tumor free	R0	G2	≤400	>=3.5	A	no
Group2	＞60	male	T1	N0	M0	stage I	tumor free	R0	G2	≤400	>=3.5	A	no
Group2	≤60	male	T1	N0	M0	stage I	tumor free	R0	G1	≤400	>=3.5	A	no
Group2	＞60	male	T1	N0	M0	stage I	tumor free	R0	G3&4	≤400	<3.5	A	yes
Group2	≤60	male	T3	N0	M0	stage III	tumor free	R0	G3&4	>400	>=3.5	A	yes
Group2	＞60	male	T1	N0	M0	stage I	tumor free	R0	G2	≤400	>=3.5	A	no
Group2	≤60	male	T3	N0	M0	stage III	tumor free	R0	G2	>400	>=3.5	A	no
Group2	≤60	male	T1	N0	M0	stage I	tumor free	R0	G1	>400	>=3.5	A	no
Group2	＞60	male	T2	N0	M0	stage II	tumor free	R0	G3&4	≤400	>=3.5	A	yes
Group2	＞60	male	T1	N0	M0	stage I	tumor free	R0	G2	≤400	>=3.5	A	no
Group2	＞60	male	T2	N0	M0	stage II	tumor free	R0	G2	≤400	>=3.5	A	no
Group2	＞60	male	T1	N0	M0	stage I	tumor free	R0	G3&4	≤400	>=3.5	A	yes
Group2	≤60	male	T2	N0	M0	stage II	tumor free	R0	G3&4	>400	>=3.5	A	no
