# Supplementary material for: Comprehensive bioinformatic analysis of MMP1 in hepatocellular carcinoma and establishment of relevant prognostic model
Source: Sci Rep. 2022 Aug 10;12:13639. doi: 10.1038/s41598-022-17954-x (PMC9365786; doi:10.1038/s41598-022-17954-x)
Supplement: Supplementary file 2 — Supplementary Information 2. [file 41598_2022_17954_MOESM2_ESM.xlsx]

## Sheet: data
event	time	Age	T.stage	M.stage	Pathologic.stage	Tumor status	Residual tumor	Albumin(g/dl)	Child-Pugh grade	vascular invasion	MMP1
		≤60	T1&T2	M0	stage III&IV	tumor free	R0	>=3.5	B	yes	7.81054
1	30	＞60	T3&T4	M0	stage III&IV	tumor free	R0	<3.5	A	yes	9.41068
1	30	≤60	T1&T2	M0	stage III&IV	with tumor	R1&2	>=3.5	B	no	10.384
1	90	≤60	T1&T2	M0	stage III&IV	with tumor	R0	>=3.5	A	no	9.89786
1	120	≤60	T3&T4	M0	stage III&IV	with tumor	R1&2	<3.5	B	no	7.8155
1	150	≤60	T3&T4	M0	stage III&IV	tumor free	R0	>=3.5	B	yes	9.3924
1	210	≤60	T3&T4	M0	stage III&IV	tumor free	R0	<3.5	B	yes	10.6407
1	240	≤60	T1&T2	M1	stage III&IV	with tumor	R1&2	>=3.5	A	no	8.54083
1	390	≤60	T1&T2	M0	stage II	tumor free	R0	>=3.5	A	no	8.01545
		≤60	T3&T4	M0	stage III&IV	tumor free	R0	>=3.5	A	no	8.33807
1	90	＞60	T3&T4	M0	stage III&IV	with tumor	R0	<3.5	B	no	7.85058
1	150	＞60	T1&T2	M0	stage I	tumor free	R0	>=3.5	A	yes	8.7386
1	180	＞60	T1&T2	M0	stage I	with tumor	R1&2	>=3.5	A	yes	7.88746
1	330	＞60	T1&T2	M0	stage I	tumor free	R0	>=3.5	B	yes	8.95464
1	330	＞60	T3&T4	M0	stage III&IV	tumor free	R0	>=3.5	B	yes	9.34692
1	840	≤60	T1&T2	M0	stage I	tumor free	R0	<3.5	B	yes	8.60713
0	1200	＞60	T1&T2	M0	stage II	tumor free	R0	<3.5	A	no	8.56414
0	360	≤60	T1&T2	M0	stage I	with tumor	R1&2	>=3.5	B	no	8.33271
1	390	≤60	T3&T4	M0	stage III&IV	tumor free	R0	<3.5	A	yes	8.97595
1	480	≤60	T1&T2	M0	stage III&IV	tumor free	R0	>=3.5	A	yes	10.4284
0	1140	≤60	T1&T2	M0	stage II	tumor free	R0	>=3.5	A	no	8.749
1	570	≤60	T3&T4	M0	stage III&IV	tumor free	R0	>=3.5	A	no	8.40621
1	720	＞60	T1&T2	M1	stage III&IV	tumor free	R0	<3.5	A	no	8.56479
1	240	≤60	T1&T2	M0	stage I	with tumor	R1&2	>=3.5	B	yes	11.1261
1	270	≤60	T1&T2	M0	stage I	tumor free	R0	<3.5	A	yes	8.3962
1	270	≤60	T1&T2	M0	stage I	with tumor	R1&2	>=3.5	A		7.95708
1	300	＞60	T1&T2	M0	stage I	with tumor	R0	>=3.5	B	yes	9.37601
1	330	≤60	T3&T4	M0	stage III&IV	tumor free	R0	<3.5	A	yes	8.97877
1	330	≤60	T1&T2	M0	stage I	tumor free	R0	>=3.5	A	no	9.82557
1	360	≤60	T1&T2	M0	stage II	tumor free	R0	>=3.5	A	no	9.80729
1	390	≤60	T1&T2	M0	stage I	tumor free	R0	<3.5	B	no	9.20272
1	420	≤60	T3&T4	M0	stage III&IV	tumor free	R0	<3.5	B	no	8.69348
0	1050	＞60	T3&T4	M0	stage III&IV	tumor free	R0	>=3.5	A	yes	10.1444
0	1110	＞60	T3&T4	M0	stage III&IV	tumor free	R0	<3.5	A	yes	8.49306
0	1290	≤60	T1&T2	M0	stage III&IV	tumor free	R0	>=3.5	A	yes	8.81697
0	1590	＞60	T1&T2	M0	stage III&IV	with tumor	R1&2	>=3.5	A	no	10.4405
1	300	≤60	T3&T4	M0	stage III&IV	tumor free	R0	<3.5	B	yes	8.51517
1	600	＞60	T3&T4	M0	stage III&IV	tumor free	R0	>=3.5	A	no	8.60747
1	1260	＞60	T1&T2	M0	stage II	tumor free	R0	>=3.5	A	no	9.58474
0	1470	≤60	T1&T2	M0	stage I	tumor free	R0	>=3.5	A	no	8.69775
0	660	≤60	T1&T2	M0	stage II	with tumor	R1&2	>=3.5	A	no	8.72922
1	300	≤60	T1&T2	M0	stage I	with tumor	R1&2	<3.5	B	no	9.91097
1	330	≤60	T1&T2	M0	stage III&IV	tumor free	R0	>=3.5	A	no	7.83941
1	1050	≤60	T1&T2	M0	stage I	tumor free	R0	>=3.5	A	yes	8.21956
1	540	≤60	T3&T4	M0	stage III&IV	with tumor	R1&2	<3.5	B	yes	12.0304
0	570	＞60	T1&T2	M0	stage I	tumor free	R0	>=3.5	A	no	9.66692
1	1200	≤60	T1&T2	M0	stage II	tumor free	R0	>=3.5	A	no	9.1688
0	1800	≤60	T1&T2	M0	stage I	tumor free	R0	<3.5	B		10.4199
0	750	＞60	T3&T4	M0	stage III&IV	tumor free	R0	>=3.5	A	yes	7.80594
0	810	＞60	T3&T4	M0	stage III&IV	with tumor	R1&2	>=3.5	B	no	7.83618
1	240	≤60	T1&T2	M0	stage II	with tumor	R0	<3.5	B	yes	7.86413
1	270	≤60	T3&T4	M0	stage III&IV	with tumor	R0	>=3.5	B	no	8.34026
1	540	＞60	T1&T2	M0	stage III&IV	with tumor	R1&2	<3.5	A	yes	9.09474
1	990	＞60	T3&T4	M0	stage III&IV	tumor free	R0	>=3.5	A	no	8.47218
1	450	≤60	T1&T2	M0	stage III&IV	with tumor	R1&2	<3.5	B	no	6.78884
1	630	≤60	T1&T2	M0	stage II	with tumor	R0	>=3.5	A	no	6.95662
0	840	＞60	T1&T2	M0	stage I	tumor free	R0	>=3.5	A	yes	6.20558
0	450	≤60	T1&T2	M0	stage II	tumor free	R0	<3.5	A	no	7.27279
0	900	＞60	T1&T2	M0	stage I	tumor free	R0	>=3.5	A	yes	6.19573
0	1140	＞60	T3&T4	M0	stage III&IV	with tumor	R1&2	<3.5	B	no	6.64139
0	690	≤60	T1&T2	M0	stage I	with tumor	R0	>=3.5	B	yes	5.96052
0	1740	＞60	T3&T4	M0	stage III&IV	tumor free	R0	>=3.5	A	no	6.87964
0	1020	≤60	T1&T2	M0	stage I	with tumor	R0	>=3.5	A	no	7.56293
0	1320	≤60	T1&T2	M0	stage II	tumor free	R0	>=3.5	A	no	5.69136
1	600	＞60	T1&T2	M0	stage I	tumor free	R0	>=3.5	A	yes	7.77506
1	630	≤60	T3&T4	M0	stage III&IV	with tumor	R1&2	<3.5	A	no	7.62653
1	810	＞60	T3&T4	M0	stage III&IV	with tumor	R0	>=3.5	A	no	7.75611
0	720	＞60	T1&T2	M0	stage I	tumor free	R0	>=3.5	A	yes	7.28278
1	930	≤60	T1&T2	M0	stage I	tumor free	R0	>=3.5	A	no	4.9755
0	390	≤60	T1&T2	M0	stage I	tumor free	R0	>=3.5	A	yes	6.53164
1	690	≤60	T1&T2	M0	stage I	with tumor	R0	>=3.5	A		5.77757
0	1290	＞60	T3&T4	M0	stage III&IV	with tumor	R1&2	>=3.5	A	no	6.308
0	1410	＞60	T1&T2	M0	stage I	with tumor	R1&2	>=3.5	A	no	6.74931
0	1590	＞60	T1&T2	M0	stage II	tumor free	R0	>=3.5	A	no	4.44712
1	990	≤60	T1&T2	M0	stage I	tumor free	R0	>=3.5	A	yes	6.97466
0	1710	≤60	T1&T2	M0	stage II	tumor free	R0	>=3.5	B	no	5.25914
0	690	≤60	T1&T2	M0	stage III&IV	tumor free	R0	>=3.5	A	yes	7.23084
0	720	≤60	T3&T4	M0	stage III&IV	tumor free	R0	<3.5	A	no	7.71745
1	960	＞60	T1&T2	M0	stage I	tumor free	R0	>=3.5	A	yes	7.1258
1	1140	≤60	T1&T2	M0	stage I	tumor free	R0	>=3.5	A	no	6.00191
0	1800	≤60	T1&T2	M0	stage I	tumor free	R0	>=3.5	A	yes	4.43018
0	810	≤60	T1&T2	M0	stage I	tumor free	R0	>=3.5	A	no	6.31267
1	1230	＞60	T3&T4	M0	stage III&IV	tumor free	R0	>=3.5	A	yes	5.81783
1	480	≤60	T1&T2	M0	stage I	with tumor	R1&2	<3.5	B	no	7.61
0	810	≤60	T1&T2	M0	stage II	tumor free	R0	>=3.5	A	yes	6.02234
0	1350	≤60	T1&T2	M0	stage II	tumor free	R0	>=3.5	A	no	6.78827
0	870	≤60	T1&T2	M0	stage I	tumor free	R0	>=3.5	A	no	7.70916
0	900	≤60	T3&T4	M0	stage III&IV	tumor free	R0	>=3.5	A	no	7.76239
0	1440	＞60	T1&T2	M0	stage I	tumor free	R0	>=3.5	A	no	7.68455
0	660	＞60	T1&T2	M0	stage II	with tumor	R1&2	>=3.5	A	no	7.28825
0	1110	＞60	T1&T2	M0	stage I	tumor free	R0	>=3.5	A	yes	7.19129
0	1350	≤60	T1&T2	M0	stage II	tumor free	R0	>=3.5	A	no	6.08142
1	270	＞60	T1&T2	M0	stage II	tumor free	R0	>=3.5	A	no	6.73945
0	1860	＞60	T1&T2	M0	stage III&IV	tumor free	R0	<3.5	B	no	7.70846
1	750	≤60	T3&T4	M0	stage III&IV	tumor free	R0	>=3.5	A	yes	6.76605
0	1200	＞60	T1&T2	M0	stage I	tumor free	R0	>=3.5	A	no	7.22509
0	1590	＞60	T1&T2	M0	stage I	tumor free	R0	>=3.5	A	no	7.78561
0	1680	≤60	T1&T2	M0	stage I	tumor free	R0	>=3.5	A	no	4.17511
0	1260	＞60	T1&T2	M0	stage I	tumor free	R0	<3.5	A	yes	6.0204
0	1290	≤60	T3&T4	M0	stage III&IV	tumor free	R0	>=3.5	A	yes	5.35361
		＞60	T1&T2	M0	stage I	tumor free	R0	>=3.5	A	no	7.2231
0	1410	≤60	T3&T4	M0	stage III&IV	tumor free	R0	>=3.5	A	no	5.55415
0	1740	≤60	T1&T2	M0	stage I	tumor free	R0	>=3.5	A	no	7.38503
0	1770	＞60	T1&T2	M0	stage II	tumor free	R0	>=3.5	A	yes	7.26764
0	1470	＞60	T1&T2	M0	stage I	tumor free	R0	>=3.5	A	no	7.69918
0	1800	＞60	T1&T2	M0	stage II	tumor free	R0	>=3.5	A	no	4.64014
0	1770	＞60	T1&T2	M0	stage I	tumor free	R0	>=3.5	A	yes	7.28248
0	1860	≤60	T1&T2	M0	stage II	tumor free	R0	>=3.5	A	no	5.40206

## Sheet: settings
Age	T.stage	M.stage	Pathologic.stage	Tumor status	Residual tumor	Albumin(g/dl)	Child-Pugh grade	vascular invasion
≤60	T1&T2	M0	stage I	tumor free	R0	>=3.5	A	yes
＞60	T3&T4	M1	stage II	with tumor	R1&2	<3.5	B	no
			stage III&IV
