# Supplementary material for: Comprehensive bioinformatic analysis of MMP1 in hepatocellular carcinoma and establishment of relevant prognostic model
Source: Sci Rep. 2022 Aug 10;12:13639. doi: 10.1038/s41598-022-17954-x (PMC9365786; doi:10.1038/s41598-022-17954-x)
Supplement: Supplementary file 4 — Supplementary Information 4. [file 41598_2022_17954_MOESM4_ESM.xlsx]

## Sheet: Sheet2
Group	MMP1
Tumor	3.499
Tumor	3.532
Tumor	3.194
Tumor	3.143
Normal	3.011
Tumor	3.392
Normal	3.244
Tumor	3.52
Normal	3.124
Tumor	3.474
Normal	3.318
Tumor	3.171
Normal	3.092
Tumor	3.799
Normal	3.098
Tumor	3.101
Normal	3.171
Tumor	3.604
Normal	3.401
Tumor	3.225
Normal	3.102
Tumor	3.375
Normal	3.139
Tumor	3.232
Normal	3.147
Tumor	3.454
Normal	3.042
Tumor	3.139
Normal	3.08
Tumor	3.111
Normal	3.032
Tumor	3.131
Normal	3.132
Tumor	3.535
Normal	3.096
Tumor	3.244
Normal	3.265
Tumor	3.264
Normal	3.052
Tumor	3.033
Normal	3.068
Normal	3.184
Normal	3.035
Tumor	3.438
Tumor	3.296
Tumor	3.379
Normal	3.472
Normal	3.23
Normal	3.211
Tumor	3.261
Tumor	3.474
Tumor	3.283
Normal	3.559
Normal	3.6
Normal	3.44
Tumor	3.383
Tumor	3.325
Tumor	3.401
Normal	3.494
Normal	3.268
Normal	3.278
Tumor	3.181
Tumor	3.265
Tumor	3.372
Normal	3.449
Normal	3.134
Normal	3.203
Tumor	3.368
Tumor	3.225
Tumor	3.367
Normal	3.239
Tumor	3.411
Tumor	3.314
Tumor	3.484
Normal	3.384
Normal	3.298
Normal	3.193
Tumor	3.467
Tumor	3.182
Tumor	3.225
Normal	3.237
Normal	3.194
Normal	3.205
Normal	3.885
Normal	3.808
Normal	3.366
Normal	3.547
Normal	3.265
Normal	3.202
Normal	3.09
Normal	3.178
Normal	3.158
Normal	3.258
Tumor	3.406
Tumor	8.411
Tumor	3.406
Tumor	3.414
Tumor	3.395
Tumor	3.593
Tumor	3.12
Tumor	3.152
Tumor	3.232
Tumor	5.262
Normal	3.062
Normal	3.349
Normal	3.248
Normal	3.236
Normal	3.288
Normal	3.183
Normal	3.172
Normal	3.534
Normal	3.227
Normal	3.364
Normal	3.039
Tumor	3.319
Tumor	3.951
Tumor	3.339
Tumor	3.097
Tumor	3.757
Tumor	3.393
Tumor	3.193
Tumor	3.341
Tumor	5.225
Tumor	3.501
Tumor	2.986
Normal	3.632
Normal	11.578
Normal	3.534
Normal	3.314
Normal	3.078
Normal	3.947
Normal	3.361
Normal	3.263
Tumor	3.403
Tumor	3.226
Tumor	3.518
Tumor	4.202
Tumor	5.909
Tumor	3.309
Tumor	3.076
Tumor	3.478
Tumor	3.428
Tumor	3.735
Normal	3.2
Normal	3.389
Normal	3.442
Normal	3.614
Normal	3.242
Normal	3.366
Normal	3.353
Normal	3.317
Normal	3.252
Normal	3.011
Normal	3.149
Tumor	3.587
Tumor	3.062
Tumor	3.682
Tumor	3.299
Tumor	3.795
Tumor	3.409
Tumor	3.386
Tumor	3.722
Tumor	3.479
Tumor	3.312
Tumor	3.239
Tumor	4.683
Tumor	6.39
Tumor	3.667
Tumor	3.385
Tumor	3.355
Tumor	3.528
Tumor	3.285
Tumor	3.564
Normal	3.838
Normal	3.296
Normal	3.136
Normal	3.121
Normal	3.218
Normal	3.252
Normal	3.142
Normal	3.346
Normal	3.107
Normal	3.156
Tumor	3.932
Tumor	3.636
Tumor	7.319
Tumor	3.224
Tumor	3.367
Normal	3.24
Tumor	3.234
Tumor	4.167
Tumor	3.206
Tumor	3.018
Tumor	3.448
Tumor	3.374
Normal	4.321
Normal	3.829
Normal	3.291
Normal	3.335
Normal	3.257
Tumor	3.25
Normal	3.176
Normal	2.975
Normal	3.33
Normal	3.113
Normal	3.362
Tumor	4.683
Tumor	4.035
Tumor	3.454
Tumor	3.265
Tumor	3.562
Tumor	3.663
Tumor	3.73
Tumor	3.928
Tumor	3.709
Tumor	3.413
Normal	3.527
Normal	3.258
Normal	3.202
Normal	3.391
Normal	3.344
Normal	3.479
Normal	3.525
Normal	3.109
Normal	3.16
Normal	3.159
Normal	4.137
Tumor	3.493
Tumor	4.734
Tumor	3.16
Tumor	3.426
Tumor	3.388
Tumor	3.389
Tumor	3.479
Tumor	3.525
Tumor	3.433
Tumor	3.329
Tumor	3.103
Normal	3.704
Normal	3.089
Normal	3.258
Normal	3.158
Normal	3.468
Normal	3.059
Normal	3.346
Normal	3.123
Normal	3.227
Normal	3.253
Normal	3.422
Tumor	3.402
Normal	3.265
Tumor	3.227
Normal	3.263
Tumor	2.995
Tumor	3.577
Tumor	5.434
Normal	3.021
Tumor	3.238
Normal	3.153
Tumor	3.221
Normal	3.304
Tumor	3.155
Normal	3.317
Tumor	3.417
Normal	3.206
Tumor	3.028
Normal	3.132
Tumor	3.316
Normal	3.088
Tumor	6.544
Normal	3.203
Tumor	3.221
Normal	3.345
Tumor	3.229
Normal	3.106
Tumor	3.665
Normal	3.285
Tumor	3.169
Normal	3.108
Tumor	3.362
Normal	3.248
Tumor	3.091
Normal	3.251
Tumor	3.543
Normal	3.184
Tumor	3.417
Normal	3.346
Tumor	3.169
Normal	3.109
Tumor	3.185
Tumor	3.152
Normal	3.173
Tumor	3.273
Normal	3.304
Tumor	3.274
Normal	3.22
Tumor	3.412
Normal	3.135
Tumor	3.136
Normal	3.226
Tumor	3.466
Normal	3.011
Tumor	3.632
Tumor	3.145
Normal	3.171
Tumor	3.18
Normal	3.307
Tumor	3.359
Normal	3.074
Tumor	3.148
Normal	3.142
Tumor	3.18
Normal	3.267
Tumor	3.254
Normal	3.237
Tumor	3.219
Normal	3.084
Tumor	3.22
Normal	3.193
Normal	3.077
Tumor	3.279
Normal	3.126
Tumor	3.39
Normal	3.039
Tumor	3.252
Normal	3.003
Tumor	3.929
Normal	3.268
Tumor	3.3
Normal	3.362
Tumor	3.685
Normal	3.112
Tumor	3.289
Normal	3.077
Tumor	3.264
Normal	3.17
Tumor	3.284
Normal	3.098
Normal	3.278
Normal	3.178
Normal	3.119
Normal	2.996
Normal	3.033
Normal	3.303
Normal	3.152
Normal	3.262
Normal	3.168
Normal	3.132
Tumor	3.718
Tumor	3.197
Tumor	3.053
Tumor	3.173
Tumor	3.115
Tumor	3.185
Tumor	3.41
Tumor	2.998
Tumor	4.456
Tumor	3.063
Tumor	3.151
Tumor	3.213
Tumor	3.194
Normal	3.184
Normal	3.056
Normal	3.35
Normal	3.265
Normal	3.348
Normal	3.124
Normal	3.131
Normal	3.142
Normal	3.161
Normal	3.204
Normal	3.264
Normal	3.183
Tumor	3.176
Tumor	2.957
Tumor	3.364
Tumor	3.321
Tumor	3.691
Tumor	3.121
Tumor	3.049
Tumor	3.232
Tumor	3.28
Tumor	3.068
Tumor	2.999
Normal	3.178
Normal	3.252
Normal	3.236
Normal	3.474
Normal	3.284
Normal	3.169
Normal	3.168
Normal	3.331
Normal	3.067
Normal	3.203
Tumor	3.731
Tumor	3.829
Tumor	3.169
Tumor	3.444
Tumor	3.155
Tumor	3.166
Tumor	3.054
Tumor	3.321
Tumor	3.461
Normal	3.233
Normal	3.271
Normal	3.126
Normal	3.134
Normal	3.482
Normal	3.294
Normal	3.349
Normal	3.397
Tumor	3.213
Tumor	3.234
Tumor	4.251
Tumor	3.177
Tumor	3.404
Tumor	3.298
Tumor	3.225
Tumor	3.204
Tumor	3.077
Tumor	3.121
Tumor	3.191
Tumor	3.14
Normal	3.049
Tumor	3.468
Normal	3.074
Tumor	4.046
Normal	3.296
Tumor	3.167
Tumor	3.259
Normal	3.145
Tumor	3.301
Normal	3.087
Tumor	4.931
Normal	3.037
Tumor	3.613
Normal	3.568
Tumor	4.127
Normal	3.174
Tumor	3.514
Tumor	3.145
Normal	3.326
Tumor	3.129
Tumor	2.993
Normal	3.208
Tumor	3.13
Normal	2.993
Tumor	3.489
Normal	3.192
Tumor	3.326
Normal	3.248
Tumor	3.071
Normal	3.223
Tumor	3.038
Normal	3.085
Normal	3.067
Tumor	3.329
Normal	3.118
Normal	3.118
Normal	3.161
Normal	3.178
Tumor	3.189
Tumor	3.438
Normal	2.99
Normal	3.183
Normal	3.069
Tumor	3.072
Tumor	3.556
Tumor	4.442
Tumor	4.282
Tumor	3.03
Normal	3.08
Tumor	3.251
Normal	3.154
Tumor	3.274
Normal	3.362
Normal	3.266
Tumor	3.912
Normal	3.17
Tumor	3.268
Normal	3.188
Normal	3.333
Normal	3.14
Normal	3.114
Normal	3.407
Normal	3.256
Normal	3.694
Tumor	3.499
