# Supplementary material for: Comprehensive bioinformatic analysis of MMP1 in hepatocellular carcinoma and establishment of relevant prognostic model
Source: Sci Rep. 2022 Aug 10;12:13639. doi: 10.1038/s41598-022-17954-x (PMC9365786; doi:10.1038/s41598-022-17954-x)
Supplement: Supplementary file 5 — Supplementary Information 5. [file 41598_2022_17954_MOESM5_ESM.xlsx]

## Sheet: Sheet1
Group	MMP1
Tumor	4.18399
Normal	0.0178236
Normal	0.0316788
Normal	0.0193038
Normal	0.0315128
Normal	0.646752
Normal	0.386175
Normal	0.0933225
Normal	0.212705
Normal	0.078126
Normal	0.0187609
Normal	0.0942416
Normal	0.214681
Normal	0.199777
Normal	1.36731
Normal	0.112751
Normal	0.711303
Normal	0.0452869
Normal	0.0211205
Normal	0.118721
Normal	0.362042
Normal	1.19427
Normal	0.222608
Normal	0.127656
Normal	0.162532
Normal	0.0246752
Normal	2.96761
Normal	0.114729
Normal	0.0875633
Normal	0.0940318
Normal	0.0279705
Normal	0.144189
Normal	0.250365
Normal	1.15489
Normal	0.17856
Normal	0.208915
Normal	0.15696
Normal	0.109826
Normal	0.0223217
Normal	0.441053
Normal	0.135797
Normal	0.214663
Normal	0.358834
Normal	0.128993
Normal	0.0638151
Normal	0.830853
Normal	0.0411927
Normal	0.0236951
Normal	0.0249728
Normal	0.029918
Normal	0.0710148
Normal	0.462882
Normal	0.0279957
Normal	0.100113
Normal	0.0214777
Normal	0.220014
Normal	0.0336678
Normal	0.0440086
Normal	0.248045
Normal	1.02561
Normal	0.59735
Normal	0.0865928
Normal	0.251838
Normal	1.65907
Normal	0.199359
Normal	0.0197684
Normal	0.515982
Normal	0.0261623
Normal	0.0483007
Normal	0.0383329
Normal	0.0273161
Normal	0.122254
Normal	0.0340926
Normal	0.0760359
Normal	2.07035
Normal	0.63368
Normal	1.32653
Normal	0.0793479
Normal	0.0165919
Normal	0.0779844
Normal	0.359411
Normal	0.0563526
Normal	0.0645652
Normal	0.0610129
Normal	0.176981
Normal	0.0290694
Normal	0.284802
Normal	0.0396467
Normal	0.0457448
Normal	0.0609613
Normal	0.0262305
Normal	0.0440848
Normal	9.44971
Normal	0.032648
Normal	0.148231
Normal	0.0584497
Normal	0.038529
Normal	0.0544391
Normal	0.0292429
Normal	0.0228734
Normal	0.15802
Normal	0.0432599
Normal	0.0432885
Normal	0.0473869
Normal	0.171756
Normal	0.0814543
Normal	0.0445382
Normal	0.0341133
Normal	0.0263743
Normal	0.0293018
Normal	0.0590898
Normal	0.0471532
Normal	0.0626561
Normal	0.0215997
Normal	0.0446046
Normal	0.0602309
Normal	0.0243164
Normal	0.0528484
Normal	0.160561
Normal	0.0740499
Normal	0.0461767
Normal	0.0513568
Normal	0.0850681
Normal	0.0476584
Normal	0.045042
Normal	0.0634286
Normal	0.0419711
Normal	0.0333578
Normal	0.0269629
Normal	0.81247
Normal	0.193904
Normal	0.0450028
Normal	0.0444056
Normal	0.0641117
Normal	0.037019
Normal	0.0449824
Normal	0.326939
Normal	0.0526446
Normal	0.0447414
Normal	0.0606739
Normal	0.0752586
Normal	0.0441678
Normal	0.102014
Normal	0.0272911
Normal	0.33815
Normal	0.0481569
Normal	0.0514593
Normal	0.0923612
Normal	1.66412
Normal	0.0549762
Normal	0.110334
Normal	0.0382455
Normal	0.0466369
Normal	0.0367243
Normal	2.04426
Normal	0.0219639
Normal	0.0470499
Normal	0.0795758
Normal	0.364846
Normal	0.0242272
Normal	0.0320783
Normal	0.0234532
Normal	0.0399211
Normal	0.0781802
Normal	0.0585251
Normal	0.0253137
Normal	0.764769
Normal	0.0629062
Normal	0.0427187
Normal	0.0462254
Normal	0.108336
Normal	0.292755
Normal	0.0841607
Normal	0.021282
Normal	0.0391544
Normal	0.163884
Normal	0.982426
Normal	0.0919004
Normal	0.0770141
Normal	0.0792302
Normal	0.0315973
Normal	0.0376389
Normal	0.113627
Normal	0.0258216
Normal	0.0645146
Normal	0.0350521
Normal	0.0363878
Normal	0.472603
Normal	0.0426522
Normal	0.0184646
Normal	0.0366262
Normal	0.0394465
Normal	0.158788
Normal	0.141485
Normal	0.0583926
Normal	0.707186
Normal	0.0872843
Normal	0.155528
Normal	0.0288339
Normal	0.0893427
Normal	0.038272
Normal	0.127886
Normal	0.0368096
Normal	0.164854
Normal	0.0604298
Normal	0.0449754
Normal	0.061364
Normal	1.83034
Normal	0.514783
Normal	0.0542815
Normal	0.0226144
Normal	0.476199
Normal	0.0720001
Normal	0.0494847
Normal	0.0249416
Normal	0.39195
Normal	0.0228725
Normal	0.0496453
Normal	0.0400145
Normal	0.358725
Normal	1.82126
Normal	0.138211
Normal	0.0172887
Normal	0.500403
Normal	0.536881
Normal	1.82445
Normal	0.0586533
Normal	0.0652181
Normal	0.021429
Normal	0.0569522
Normal	0.110513
Normal	0.106128
Normal	0.0226987
Normal	0.0569624
Normal	0.0255374
Normal	0.0259665
Normal	0.0281513
Normal	0.0610195
Normal	0.0161435
Normal	0.47922
Normal	0.0293576
Normal	0.0160794
Normal	1.2066
Normal	0.0243427
Normal	0.0464741
Normal	0.149818
Normal	0.102254
Normal	0.0330674
Normal	0.571779
Normal	0.0365205
Normal	0.357317
Normal	0.17467
Normal	0.0646289
Normal	0.037973
Normal	0.0874293
Normal	0.0644614
Normal	0.0418416
Normal	0.0375159
Normal	0.0762636
Normal	1.42654
Normal	0.37165
Normal	0.0351799
Normal	0.233067
Normal	0.106917
Normal	0.188021
Normal	0.0139578
Normal	0.0191068
Normal	0.0924146
Normal	0.16371
Normal	0.143115
Normal	0.0269262
Normal	0.0428984
Normal	0.0591928
Normal	0.114118
Normal	0.721067
Normal	0.31399
Normal	0.126905
Normal	0.0325402
Normal	0.0502059
Normal	1.20499
Normal	0.0944842
Normal	0.0275179
Normal	0.0538958
Normal	0.781584
Normal	0.0641809
Normal	0.205786
Normal	0.291532
Normal	0.0379612
Normal	0.16009
Normal	0.044713
Tumor	0.521633
Tumor	1.36846
Tumor	0.0248457
Tumor	0.0948382
Tumor	1.27039
Tumor	0.323464
Tumor	9.83363
Tumor	0.244642
Tumor	0.036081
Tumor	0.255777
Tumor	0.027032
Tumor	0.0487402
Tumor	0.020821
Tumor	0.0966181
Tumor	0.107375
Tumor	1.24091
Tumor	0.0496636
Tumor	2.91454
Tumor	0.0322906
Tumor	0.809299
Tumor	0.505791
Tumor	0.0343482
Tumor	0.186009
Tumor	0.571287
Tumor	0.0194179
Tumor	0.196176
Tumor	0.0213807
Tumor	0.127656
Tumor	0.348604
Tumor	0.447922
Tumor	0.0469071
Tumor	0.0790552
Tumor	2.79175
Tumor	0.330618
Tumor	0.17002
Tumor	0.0230048
Tumor	0.29964
Tumor	0.257559
Tumor	0.201264
Tumor	0.0405033
Tumor	0.0188018
Tumor	0.098683
Tumor	0.0513074
Tumor	0.0162996
Tumor	0.0232264
Tumor	0.135821
Tumor	0.0161375
Tumor	0.0709402
Tumor	0.421638
Tumor	0.0272125
Tumor	0.0819995
Tumor	0.379798
Tumor	0.0481366
Tumor	0.0627834
Tumor	0.112594
Tumor	0.0855703
Tumor	0.126989
Tumor	0.0183975
Tumor	0.768049
Tumor	0.142862
Tumor	0.82377
Tumor	0.249335
Tumor	0.0932445
Tumor	0.0404422
Tumor	0.0556896
Tumor	0.299554
Tumor	0.123244
Tumor	0.0329016
Tumor	0.228404
Tumor	0.0423068
Tumor	0.0201139
Tumor	0.0174235
Tumor	0.505016
Tumor	0.0290408
Tumor	0.0289605
Tumor	0.0383439
Tumor	0.0628899
Tumor	2.22378
Tumor	3.27173
Tumor	0.991378
Tumor	0.107482
Tumor	0.689054
Tumor	0.232183
Tumor	0.015332
Tumor	0.0299944
Tumor	0.0167528
Tumor	0.03762
Tumor	0.0248621
Tumor	0.10662
Tumor	0.623229
Tumor	0.489064
Tumor	0.321765
Tumor	0.153717
Tumor	0.0234735
Tumor	0.0599286
Tumor	1.35313
Tumor	2.04131
Tumor	0.0184448
Tumor	0.117232
Tumor	0.839148
Tumor	1.24418
Tumor	0.169916
Tumor	4.86521
Tumor	0.146591
Tumor	0.0767928
Tumor	0.071674
Tumor	0.0891196
Tumor	0.0504446
Tumor	0.862996
Tumor	0.0276212
Tumor	0.0648143
Tumor	0.0368697
Tumor	0.199544
Tumor	0.0904266
Tumor	0.0337083
Tumor	0.857833
Tumor	0.548347
Tumor	0.0470704
Tumor	0.446887
Tumor	0.918704
Tumor	0.0294181
Tumor	0.13685
Tumor	0.146292
Tumor	0.29771
Tumor	0.184985
Tumor	0.0645228
Tumor	0.0168835
Tumor	0.0182989
Tumor	0.022417
Tumor	0.0750806
Tumor	0.916141
Tumor	0.0411322
Tumor	0.0360076
Tumor	1.66213
Tumor	0.374749
Tumor	1.35846
Tumor	0.0344067
Tumor	0.373754
Tumor	0.349301
Tumor	0.044146
Tumor	0.0305424
Tumor	0.0521271
Tumor	4.66748
Tumor	0.0902609
Tumor	1.28626
Tumor	0.0353746
Tumor	0.128198
Tumor	0.0855098
Tumor	0.177928
Tumor	0.314594
Tumor	0.0174318
Tumor	0.826938
Tumor	0.0338215
Tumor	0.021873
Tumor	0.0188208
Tumor	6.67104
Tumor	0.455088
Tumor	0.115596
Tumor	0.557183
Tumor	2.28642
Tumor	0.231179
Tumor	0.660705
Tumor	0.229885
Tumor	0.26616
Tumor	0.0223914
Tumor	0.0548606
Tumor	0.0604847
Tumor	0.159798
Tumor	0.0939686
Tumor	0.201868
Tumor	0.0382996
Tumor	0.041946
Tumor	4.57639
Tumor	0.043268
Tumor	0.0252486
Tumor	0.0888101
Tumor	0.238497
Tumor	0.534339
Tumor	0.099462
Tumor	0.139307
Tumor	0.0434026
Tumor	0.351819
Tumor	0.0629937
Tumor	1.25545
Tumor	0.0208294
Tumor	0.543952
Tumor	0.0363099
Tumor	0.401759
Tumor	3.20931
Tumor	0.120888
Tumor	0.250377
Tumor	0.0394713
Tumor	0.0295009
Tumor	0.037143
Tumor	0.150187
Tumor	0.0211241
Tumor	0.0235222
Tumor	0.684881
Tumor	5.49308
Tumor	0.297873
Tumor	0.0314786
Tumor	1.63087
Tumor	0.0253398
Tumor	0.613426
Tumor	0.419435
Tumor	0.0241411
Tumor	0.031756
Tumor	0.113539
Tumor	0.054905
Tumor	0.0125732
Tumor	0.400612
Tumor	0.96209
Tumor	0.121725
Tumor	0.0491634
Tumor	0.046628
Tumor	0.0413365
Tumor	0.0447159
Tumor	0.138547
Tumor	0.0427986
Tumor	0.275905
Tumor	0.0287213
Tumor	0.0400591
Tumor	0.0237445
Tumor	0.012376
Tumor	0.0261478
Tumor	0.469496
Tumor	0.0525007
Tumor	0.0768226
Tumor	0.13242
Tumor	0.0600441
Tumor	0.0679107
Tumor	0.143598
Tumor	0.0682309
Tumor	0.0417111
Tumor	0.0132862
Tumor	0.0632251
Tumor	0.0249962
Tumor	0.0141728
Tumor	0.0369048
Tumor	0.0404675
Tumor	0.105325
Tumor	0.0458437
Tumor	0.049885
Tumor	0.0111779
Tumor	0.141389
Tumor	0.109259
Tumor	0.0418953
Tumor	0.024111
Tumor	0.665784
Tumor	0.0166528
Tumor	0.164309
Tumor	0.386941
Tumor	0.0264832
Tumor	0.23128
Tumor	4.88201
Tumor	0.186881
Tumor	5.71897
Tumor	11.7512
Tumor	1.2956
Tumor	1.12388
Tumor	0.0365984
Tumor	0.794242
Tumor	0.833936
Tumor	0.272452
Tumor	0.0410751
Tumor	0.0560827
Tumor	0.400778
